# Supplementary material for: Measurements of Older Adults’ Physical Competence under the Concept of Physical Literacy: A Scoping Review
Source: Int J Environ Res Public Health. 2020 Sep 9;17(18):6570. doi: 10.3390/ijerph17186570 (PMC7558186; doi:10.3390/ijerph17186570)
Supplement: Supplementary file 1 [file ijerph-17-06570-s001.zip]

Archive with 2 entries (2 files):
- Supplementary - Table S1.pdf
- Supplementary-Table S2 PRISMA-ScR-Checklist.pdf
